# Supplementary material for: Host Plant Modulated Physio-Biochemical Process Enhances Adaptive Response of Sandalwood (Santalum album L.) under Salinity Stress
Source: Plants (Basel). 2024 Apr 22;13(8):1162. doi: 10.3390/plants13081162 (PMC11054670; doi:10.3390/plants13081162)
Supplement: Supplementary file 1 [file plants-13-01162-s001.zip]

Archive with 2 entries (2 files):
- Supplementary File S2.pdf
- Supplymentary File S1.pdf
